# Supplementary material for: PM2.5 Exposure Triggers Hypothalamic Oxidative and ER Stress Leading to Depressive-like Behaviors in Rats
Source: Int J Mol Sci. 2024 Dec 17;25(24):13527. doi: 10.3390/ijms252413527 (PMC11677780; doi:10.3390/ijms252413527)
Supplement: Supplementary file 1 [file ijms-25-13527-s001.zip]

Archive with 1 entries (1 files):
- ijms-3352515-supplementary.pdf
